# Supplementary material for: In situ visualization of newly synthesized proteins in environmental microbes using amino acid tagging and click chemistry
Source: Environ Microbiol. 2014 Apr 1;16(8):2568–90. doi: 10.1111/1462-2920.12436 (PMC4122687; doi:10.1111/1462-2920.12436)
Supplement: Table S1 — (A) Proteins identified via MS sequencing of gel-extracted proteins from methanotrophic enrichment culture WF1, ranked by abundance. (B) Proteins identified via MS sequencing of gel-extracted proteins from a heat-stressed E. coli K12 culture, ranked by abundance. [file emi0016-2568-SD9.xlsx]

## Sheet: A.Proteins identified WF1
Table S1A. Proteins identified via MS sequencing of gel-extracted proteins from methanotrophic enrichment culture WF1, ranked by abundance.
Protein	Mol. weight [kDa]	iBAQ*	PEP**
hypothetical protein	67.771	537320000	2.04e-238
Particulate methane monooxygenase B-subunit (EC 1.14.13.25)	45.562	435990000	1.49e-275
D-arabino-3-hexulose 6-phosphate formaldehyde lyase	21.761	278080000	1.91e-121
hypothetical protein	27.497	236660000	2.54e-62
Methanol dehydrogenase large subunit protein (EC 1.1.99.8)	68.289	143890000	4.58e-268
Outer membrane protein A precursor	41.62	124640000	2.61e-280
hypothetical protein	20.601	110660000	3.58e-73
Particulate methane monooxygenase C-subunit (EC 1.14.13.25)	29.107	75346000	1.05e-06
Formaldehyde activating enzyme	17.83	45842000	4.91e-97
Heat shock protein 60 family chaperone GroEL	57.421	38114000	7.91e-287
Particulate methane monooxygenase A-subunit (EC 1.14.13.25)	28.45	34459000	6.24e-20
Superoxide dismutase [Fe] (EC 1.15.1.1)	21.116	24699000	6.25e-31
Methanol dehydrogenase large subunit protein (EC 1.1.99.8)	66.589	22605000	9.33e-235
LSU ribosomal protein L5p (L11e)	20.198	17536000	1.01e-41
3-isopropylmalate dehydrogenase (EC 1.1.1.85)	40.43	11702000	2.56e-51
SSU ribosomal protein S5p (S2e)	17.554	11105000	1.38e-73
Type IV pilin PilA	14.253	10879000	1.52e-37
Transaldolase (EC 2.2.1.2)	24.027	9335400	3.13e-28
Transketolase (EC 2.2.1.1)	71.426	8833800	3.89e-143
hypothetical protein	26.376	8694900	7.87e-101
hypothetical protein	28.679	7490100	2.88e-53
Single-stranded DNA-binding protein	17.388	6595400	7.15e-64
hypothetical protein	21.449	6593500	1.65e-38
hypothetical protein	24.149	6198000	1.81e-60
hypothetical protein	15.877	6178700	1.48e-32
hypothetical protein	45.447	5838800	2.15e-16
LSU ribosomal protein L13p (L13Ae)	16.033	5744600	1.29e-20
SSU ribosomal protein S1p	61.491	5399900	4.32e-102
Transcription elongation factor GreA	17.332	5369700	1.42e-68
hypothetical protein	19.128	4404800	4.09e-28
Peptidyl-prolyl cis-trans isomerase PpiC (EC 5.2.1.8)	35.695	4366100	4.57e-57
hypothetical protein	21.491	3892000	2.06e-42
hypothetical protein	20.14	3484600	3.87e-15
SSU ribosomal protein S4p (S9e)	23.198	3453300	9.78e-111
ribosomal protein L3p (L3e)	22.71	3399400	9.18e-14
D-alanyl-D-alanine carboxypeptidase (EC 3.4.16.4)	44.325	3389100	2.2e-104
FmdC precursor	45.134	2899200	6e-67
RND efflux system, membrane fusion protein CmeA	43.153	2743300	2.84e-51
LSU ribosomal protein L4p (L1e)	22.1	2631900	3.91e-52
Serine--glyoxylate aminotransferase (EC 2.6.1.45)	39.406	2623300	4.36e-91
protein of unknown function DUF330	22.138	2543100	1.36e-85
MotA/TolQ/ExbB proton channel family protein	48.485	2353100	1.16e-52
hypothetical protein	21.846	2277300	1.33e-09
Pyruvate carboxyl transferase subunit B (EC 6.4.1.1)	46.697	2177000	1e-48
Chorismate--pyruvate lyase (EC 4.1.3.40)	21.774	2013800	0.0042185
LSU ribosomal protein L10p (P0)	18.776	1995200	3.79e-38
LSU ribosomal protein L6p (L9e)	19.118	1887200	1.73e-11
Dienelactone hydrolase family	29.392	1866600	1.06e-82
hypothetical protein	68.336	1864600	1.81e-168
SSU ribosomal protein S12p (S23e)	13.582	1846700	1.28e-11
hypothetical protein	20.082	1830800	8.98e-33
Phosphoglycerate kinase (EC 2.7.2.3)	40.717	1814800	7.86e-64
DNA-directed RNA polymerase beta subunit (EC 2.7.7.6)	155.37	1808200	6.91e-148
Aspartate aminotransferase (EC 2.6.1.1)	42.751	1787400	5.24e-38
ABC transporter, ATP-binding protein	61.982	1785800	7.31e-103
Alkyl hydroperoxide reductase subunit C-like protein	21.928	1774200	1.81e-27
DNA-directed RNA polymerase beta subunit (EC 2.7.7.6)	150.35	1769100	5.17e-127
Alkyl hydroperoxide reductase subunit C-like protein	26.699	1742400	1.04e-18
Dihydrolipoamide acetyltransferase component of pyruvate dehydrogenase complex (EC 2.3.1.12)	57.401	1705400	7.91e-36
Formaldehyde activating enzyme	19.466	1670700	3.09e-08
Phosphogluconate dehydratase (EC 4.2.1.12)	65.848	1621700	1.59e-68
hypothetical protein	25.55	1611000	3.54e-22
Transaldolase (EC 2.2.1.2)	35.283	1606700	2.29e-31
Membrane-bound lytic murein transglycosylase B precursor (EC 3.2.1.-)	37.722	1540300	0.017046
hypothetical protein	22.768	1534300	9.71e-26
hypothetical protein	24.062	1500500	1.12e-32
a protein of unknown function perhaps involved in purine metabolism	23.692	1439100	6.22e-13
Glutamine synthetase type I (EC 6.3.1.2)	52.062	1434400	3.52e-73
ABC-type transport system involved in resistance to organic solvents, auxiliary component	23.098	1391300	2e-13
LSU ribosomal protein L15p (L27Ae)	15.196	1366900	1.86e-11
hypothetical protein	21.15	1347900	3.29e-31
NAD-dependent malic enzyme (EC 1.1.1.38)	62.729	1336400	4.73e-73
Pyruvate carboxyl transferase subunit B (EC 6.4.1.1)	20.2	1335200	8.24e-20
hypothetical protein	25.885	1331600	5.4e-38
Carbonic anhydrase (EC 4.2.1.1)	23.845	1234100	7.48e-52
hypothetical protein	42.545	1230400	9.68e-39
Acetolactate synthase large subunit (EC 2.2.1.6)	63.652	1127900	5.19e-29
Enoyl-[acyl-carrier-protein] reductase [NADH] (EC 1.3.1.9)	27.576	1127600	2.48e-31
Thiol peroxidase, Tpx-type (EC 1.11.1.15)	18.557	1053300	2.44e-14
Phosphoenolpyruvate-dihydroxyacetone phosphotransferase (EC 2.7.1.121), ADP-binding subunit DhaL	22.3	1051400	4.2e-24
hypothetical protein	17.948	961480	1.52e-17
LSU ribosomal protein L18p (L5e)	12.5	930750	0.00074015
Phosphoribosylformimino-5-aminoimidazole carboxamide ribotide isomerase (EC 5.3.1.16)	26.815	910050	4.05e-27
Multicopper oxidase	63.756	888070	5.76e-27
Periplasmic thiol:disulfide interchange protein DsbA	22.596	875560	5.25e-17
SSU ribosomal protein S7p (S5e)	14.256	837420	1.32e-07
ATP-dependent protease HslV (EC 3.4.25.-)	19.863	830590	1.84e-31
GTP cyclohydrolase I (EC 3.5.4.16) type 1	4.6335	800010	0.0098482
hypothetical protein	18.233	791480	6.54e-10
Cytochrome c oxidase polypeptide III (EC 1.9.3.1)	31.547	757050	7.72e-07
Ribose 5-phosphate isomerase A (EC 5.3.1.6)	23.435	714370	5.71e-14
Glutamate synthase [NADPH] large chain (EC 1.4.1.13)	199.55	707770	2.54e-205
tungsten-containing formate dehydrogenase beta subunit	62.137	706240	8.33e-48
hypothetical protein	20.774	692270	2.73e-06
Glycosyltransferase	46.145	692120	6.62e-15
Dihydroxy-acid dehydratase (EC 4.2.1.9)	59.204	685070	2.62e-48
Putative peptidoglycan binding domain 1	17.888	672380	1.35e-21
protein YajQ	18.009	628830	1.05e-17
family finger-like protein	56.773	626490	9.77e-47
ATP phosphoribosyltransferase regulatory subunit (EC 2.4.2.17)	46.321	623820	5.7e-15
hypothetical protein	28.04	563490	3.03e-42
LSU ribosomal protein L22p (L17e)	12.232	550100	1.36e-05
ABC-type transport system involved in resistance to organic solvents, auxiliary component	23.146	545160	5.53e-12
Formylmethanofuran dehydrogenase subunit A (EC 1.2.99.5)	61.159	543990	1.41e-17
Cold-shock DEAD-box protein A	66.274	541360	5.14e-31
Na(+)-translocating NADH-quinone reductase subunit F (EC 1.6.5.-)	45.412	536120	9.65e-18
Probable protease htpX homolog (EC 3.4.24.-)	31.5	526160	2.18e-09
hypothetical protein	43.44	501930	5.1e-24
Stringent starvation protein A	24.201	491850	1.18e-06
hypothetical protein	25.342	483370	9.11e-13
heat shock protein Hsp20	18.811	480350	0.0022063
Oxidoreductase, short-chain dehydrogenase/reductase family	25.932	471830	3.81e-08
Protein-export membrane protein SecD (TC 3.A.5.1.1)	67.809	468920	8.21e-28
putative exported protein	33.822	455440	1.35e-08
TPR domain protein	61.434	438830	7.44e-43
Prolyl-tRNA synthetase (EC 6.1.1.15)	63.155	433670	4.55e-18
GTP cyclohydrolase I (EC 3.5.4.16) type 1	16.249	431930	5.33e-09
Peroxiredoxin family protein/glutaredoxin	19.686	428650	2.96e-05
SSU ribosomal protein S3p (S3e)	25.27	417880	4.91e-11
Polysaccharide export lipoprotein Wza	43.371	400230	5.2e-07
Cholesterol oxidase precursor	63.656	397930	1.77e-54
LSU ribosomal protein L25p	22.938	391290	7.96e-08
hypothetical protein	35.292	388950	1.8e-06
NAD-dependent glyceraldehyde-3-phosphate dehydrogenase (EC 1.2.1.12)	36.124	384130	8.13e-19
Fibronectin type III domain protein	233.22	383230	2.61e-86
Cell division protein FtsZ (EC 3.4.24.-)	40.463	382330	6.23e-20
hypothetical protein	32.11	381240	0.00051525
Chaperone protein DnaK	68.766	381060	3.09e-41
Homolog of E. coli HemY protein	45.773	347040	6.66e-15
CBS domain protein	16.879	340470	4.93e-07
DNA-directed RNA polymerase alpha subunit (EC 2.7.7.6)	36.673	328560	2.82e-08
Phosphoglucomutase (EC 5.4.2.2)	59.393	326320	3.23e-10
1-deoxy-D-xylulose 5-phosphate synthase (EC 2.2.1.7)	67.507	305440	1.22e-17
putative periplasmic protein	26.59	297050	2.03e-07
Efflux transporter, RND family, MFP subunit, AcrA/E family	35.398	296640	3.39e-06
RND efflux system, membrane fusion protein CmeA	42.836	293410	1.14e-09
Thiol:disulfide interchange protein DsbC	26.654	286720	1.93e-07
hypothetical protein	25.536	273770	1.32e-15
GTP-binding protein TypA/BipA	64.415	266710	3.21e-17
Oxaloacetate decarboxylase alpha chain (EC 4.1.1.3)	63.971	251510	3.03e-16
Phosphoenolpyruvate-dihydroxyacetone phosphotransferase (EC 2.7.1.121), dihydroxyacetone binding subunit DhaK	25.532	242770	0.0017624
Chaperone protein HtpG	72.466	241480	1.48e-30
SSU ribosomal protein S9p (S16e)	14.531	235350	9.15e-10
Response regulator NasT	22.117	232590	0.015818
Large protein containing transglutaminase-like domain	130.19	232340	4.52e-28
Putative stomatin/prohibitin-family membrane protease subunit aq_911	27.497	225230	0.001104
ATP synthase alpha chain (EC 3.6.3.14)	55.544	223510	8.25e-15
Translation elongation factor G paralog	76.799	221090	8.05e-13
1,4-alpha-glucan (glycogen) branching enzyme, GH- 13-type (EC 2.4.1.18)	84.433	213020	8.68e-07
Succinyl-CoA ligase [ADP-forming] beta chain (EC 6.2.1.5)	29.124	212650	2.43e-11
TonB-dependent receptor	83.329	205770	4.15e-08
Sulfite reductase [NADPH] flavoprotein alpha- component (EC 1.8.1.2)	64.295	200900	2.58e-05
Type IV pilus biogenesis protein PilN	21.494	195090	3.49e-07
GMP synthase [glutamine-hydrolyzing] (EC 6.3.5.2)	58.292	193010	0.0018505
hypothetical protein	17.072	192930	0.011762
RecA protein	37.033	190400	0.0012368
Carbonic anhydrase (EC 4.2.1.1)	23.612	186300	1.42e-26
hypothetical protein	63.766	186250	4.31e-32
lipoprotein, putative	9.3306	186200	1.64e-08
1-hydroxy-2-methyl-2-(E)-butenyl 4-diphosphate synthase (EC 1.17.7.1)	43.693	185340	8.67e-07
Succinate dehydrogenase flavoprotein subunit (EC 1.3.99.1)	65.171	181100	9.59e-08
Transcription termination protein NusA	55.911	178040	1.17e-08
Aspartyl-tRNA synthetase (EC 6.1.1.12) @ Aspartyl-tRNA(Asn) synthetase (EC 6.1.1.23)	66.877	177820	5.41e-09
Glucose-6-phosphate isomerase (EC 5.3.1.9)	61.124	176190	6.92e-14
Mg/Co/Ni transporter MgtE / CBS domain	48.23	175250	3.24e-15
21 kDa hemolysin precursor	21.605	171470	2.08e-05
Glucose-6-phosphate 1-dehydrogenase (EC 1.1.1.49)	57.581	158630	0.00035322
Carbamoyl-phosphate synthase small chain (EC 6.3.5.5)	40.297	155940	4.61e-05
Triosephosphate isomerase (EC 5.3.1.1)	27.324	154300	1.13e-12
Alkyl hydroperoxide reductase and/or thiol- specific antioxidant family (AhpC/TSA) protein	15.837	139560	0.0012853
Thiol peroxidase, Bcp-type (EC 1.11.1.15)	17.726	137580	0.0016378
Histidyl-tRNA synthetase (EC 6.1.1.21)	47.649	134500	0.031999
tolB protein precursor, periplasmic protein involved in the tonb-independent uptake of group A colicins	47.577	127460	9.88e-06
Succinate dehydrogenase iron-sulfur protein (EC 1.3.99.1)	29.622	124550	0.015304
hypothetical protein	13.133	121860	0.022891
hypothetical protein	32.594	120890	0.010464
MxaD protein	19.462	115440	0.0041064
putative lipoprotein	20.719	113300	0.0013818
MotA/TolQ/ExbB proton channel family protein	49.849	111040	3.34e-14
Glucosamine--fructose-6-phosphate aminotransferase [isomerizing] (EC 2.6.1.16)	66.945	109150	1.85e-10
Hydrogenase-4 component B (EC 1.-.-.-) / Formate hydrogenlyase subunit 3	77.73	107770	6.09e-06
Succinyl-CoA ligase [ADP-forming] beta chain (EC 6.2.1.5)	41.202	102080	2.27e-07
Lysyl-tRNA synthetase (class II) (EC 6.1.1.6)	57.208	92141	0.00049366
UDP-4-amino-4-deoxy-L-arabinose--oxoglutarate aminotransferase (EC 2.6.1.-)	39.338	92009	5.58e-05
Glutaminyl-tRNA synthetase (EC 6.1.1.18)	62.616	89044	1.96e-06
Ketol-acid reductoisomerase (EC 1.1.1.86)	36.444	85824	0.00032601
Putative outer membrane or secreted lipoprotein	21.904	84585	1.59e-10
6-phosphogluconate dehydrogenase, decarboxylating (EC 1.1.1.44)	51.9	79823	0.00019191
CTP synthase (EC 6.3.4.2)	60.291	77567	2.54e-07
Cell division protein FtsA	43.781	77294	0.00552
Serine hydroxymethyltransferase (EC 2.1.2.1)	45.698	76303	4.5e-08
CRISPR-associated protein, CT1133 family	71.788	73022	1.35e-10
Putative pyridine nucleotide-disulphide oxidoreductase	61.903	72813	3.02e-08
hypothetical protein	21.798	72060	0.00089512
Uridylate kinase (EC 2.7.4.-)	25.974	69386	7.32e-07
Deoxycytidine triphosphate deaminase (EC 3.5.4.13)	20.892	68229	0.0013005
Sulfite reductase [NADPH] hemoprotein beta- component (EC 1.8.1.2)	62.018	68173	7e-06
Cytochrome c oxidase polypeptide II (EC 1.9.3.1)	42.54	63474	0.0041881
hypothetical protein	26.193	60679	1.89e-07
Sulfate adenylyltransferase subunit 1 (EC 2.7.7.4)	59.325	57484	1.82e-13
LSU ribosomal protein L2p (L8e)	30.095	56428	2.94e-07
Pyruvate-flavodoxin oxidoreductase (EC 1.2.7.-)	185.4	56159	9.38e-19
hypothetical protein	46.856	52647	2.45e-07
HflC protein	32.219	50633	5.75e-05
Inner membrane protein translocase component YidC, long form	59.252	48264	6.7e-07
Twitching motility protein PilT	42.21	46609	6.71e-05
Assimilatory nitrate reductase large subunit (EC:1.7.99.4)	98.893	44947	0.013615
Cell division protein FtsH (EC 3.4.24.-)	70.27	43943	0.00077577
Membrane fusion protein of RND family multidrug efflux pump	51.071	43428	0.00097804
Carboxyl-terminal protease (EC 3.4.21.102)	47.513	38413	0.0087397
3-oxoacyl-[acyl-carrier-protein] synthase, KASI (EC 2.3.1.41)	43.223	37910	0.0012864
Squalene--hopene cyclase (EC 5.4.99.17)	71.725	31402	0.034139
O-acetylhomoserine sulfhydrylase (EC 2.5.1.49) / O-succinylhomoserine sulfhydrylase (EC 2.5.1.48)	43.45	31287	5.64e-05
RND efflux system, inner membrane transporter CmeB	115.8	31132	5.2e-06
CRISPR-associated protein, Csy3 family	39.351	30836	0.00099526
DnaK-related protein	73.327	28850	0.0012902
Cytochrome c family protein	97.136	28037	0.010505
SSU ribosomal protein S2p (SAe)	27.314	26577	0.022159
Multicopper oxidase	46.093	26016	0.011802
Pyruvate dehydrogenase E1 component (EC 1.2.4.1)	66.052	24136	0.0005481
Arginyl-tRNA synthetase (EC 6.1.1.19)	35.473	23663	0.0004299
conserved domain protein	29.319	23207	0.0024995
FKBP-type peptidyl-prolyl cis-trans isomerase SlyD (EC 5.2.1.8)	17.206	22477	0.0026907
HflK protein	43.277	21409	0.0040396
Type IV fimbrial assembly, ATPase PilB	64.479	20530	0.028437
Diaminobutyrate-pyruvate aminotransferase (EC 2.6.1.46)	45.979	20209	0.0025333
CBSS-498211.3.peg.1514: hypothetical protein	55.572	20096	0.013168
Acetylornithine aminotransferase (EC 2.6.1.11)	39.756	19554	0.00067423
Carbamoyl-phosphate synthase large chain (EC 6.3.5.5)	107.69	19549	1.43e-06
hypothetical protein	65.375	19309	8.34e-05
Lead, cadmium, zinc and mercury transporting ATPase (EC 3.6.3.3)	92.306	17404	0.015824
Putative sucrose phosphorylase (EC 2.4.1.7)	67.331	16569	0.0046444
Long-chain-fatty-acid--CoA ligase (EC 6.2.1.3)	328.65	4378.4	0.01254
* iBAQ, sum of intensities of all peptides identified divided by the number of theoretically observable tryptic peptides between 6-30 residues long (Schwanhäusser et al., 2011)
** PEP, Posterior Error Probability
Reference
Schwanhäusser, B., Busse, D., Li, N., Dittmar, G., Schuchhardt, J., Wolf, J., Chen, W., Selbach, M. (2011) Global quantification of mammalian gene expression control. Nature 473: 337-342.

## Sheet: B.Proteins identified Ecoli K12
Table S1B. Proteins identified via MS sequencing of gel-extracted proteins from a heat-stressed E. coli K12 culture, ranked by abundance.
Protein	Mol. weight [kDa]	iBAQ*	PEP**
Major outer membrane lipoprotein Lpp	8.3234	387870000	6.7425e-57
Outer membrane protein A	37.2	245400000	2.5436e-135
Outer membrane protein X	18.602	159040000	3.1249e-163
30S ribosomal protein S5	17.603	99110000	2.9211e-143
Periplasmic oligopeptide-binding protein	60.898	95800000	0
50S ribosomal protein L30	6.5417	71580000	6.1823e-18
50S ribosomal protein L13	16.018	71244000	2.4833e-53
50S ribosomal protein L5	20.301	66290000	6.1841e-86
Peptidoglycan-associated lipoprotein	18.824	65995000	1.2951e-64
Thiol peroxidase	17.835	59398000	2.0357e-121
Glyceraldehyde-3-phosphate dehydrogenase A	35.532	57552000	4.0298e-121
Outer membrane protein F	39.333	54791000	3.2827e-123
Leucine-responsive regulatory protein	18.887	45082000	1.3425e-71
Outer membrane protein C	40.368	39876000	1.7952e-91
Chaperone protein skp	17.688	29201000	7.5326e-68
50S ribosomal protein L33	6.3715	29036000	4.2654e-15
Elongation factor G	77.58	28884000	0
3-hydroxydecanoyl-[acyl-carrier-protein] dehydratase	18.969	26988000	2.5156e-39
Glucose-specific phosphotransferase enzyme IIA component	18.251	26181000	4.3947e-42
50S ribosomal protein L29	7.2734	24245000	1.0579e-11
protein YajQ	18.344	23372000	6.5955e-90
Uncharacterized protein YncE	38.612	22127000	7.5703e-193
Bifunctional aspartokinase/homoserine dehydrogenase 1;Aspartokinase;Homoserine dehydrogenase	89.119	18149000	1.3999e-268
50S ribosomal protein L16	15.281	15296000	1.7644e-40
50S ribosomal protein L36	4.3643	13912000	0.0018497
50S ribosomal protein L11	14.875	13761000	1.2668e-16
DNA-directed RNA polymerase subunit alpha	36.511	13663000	2.746e-49
5-methyltetrahydropteroyltriglutamate--homocysteine methyltransferase	84.672	13024000	8.1069e-188
Periplasmic dipeptide transport protein	60.293	12747000	3.8666e-152
DNA protection during starvation protein	18.695	12472000	4.5336e-77
Malate synthase A	60.273	12282000	3.4382e-150
50S ribosomal protein L15	14.98	11580000	1.2012e-34
30S ribosomal protein S9	14.856	11438000	2.1319e-22
Aspartate carbamoyltransferase regulatory chain	17.12	9813600	3.4502e-46
Elongation factor Tu 2;Elongation factor Tu 1	43.313	9583700	2.6828e-114
Outer membrane protein slp	20.964	9330700	1.1002e-61
protein YfbU	19.536	8279300	2.7949e-50
30S ribosomal protein S13	13.099	8109300	9.0068e-41
ATP synthase subunit b	17.264	7838000	5.623e-57
Cold shock-like protein CspE	7.212	7669100	0.0015679
Molybdenum cofactor biosynthesis protein B	18.665	7147600	7.313e-52
Cysteine synthase A	34.489	6895200	1.2722e-96
Antigen 43;Antigen 43 alpha chain;Antigen 43 beta chain	106.82	6568000	1.0591e-203
50S ribosomal protein L10	17.711	6296300	4.828e-33
50S ribosomal protein L17	14.364	6100700	1.2233e-18
Peptidyl-prolyl cis-trans isomerase B	18.153	6093500	9.3519e-23
30S ribosomal protein S12	13.737	5449800	1.8851e-20
Carbon storage regulator	6.8558	5242900	0.00035233
Ferrienterobactin receptor	82.106	5053700	2.9361e-165
Aspartate-semialdehyde dehydrogenase	40.017	4967400	2.3894e-82
50S ribosomal protein L22	12.226	4777600	1.1491e-17
Toxin-antitoxin biofilm protein TabA	16.865	4578700	8.0017e-31
Outer membrane protein assembly factor BamC	36.842	4539600	3.2187e-59
Uncharacterized lipoprotein YajG	20.95	4445900	1.1848e-33
Uncharacterized protein YraP	20.028	4276900	6.1782e-54
Rod shape-determining protein MreB	36.952	4182900	4.1759e-64
Phenylalanine--tRNA ligase alpha subunit	36.831	4012700	4.8151e-95
Formate acetyltransferase 1	85.356	3819100	1.0627e-125
Catecholate siderophore receptor Fiu	81.959	3790600	5.1225e-185
Pyruvate dehydrogenase E1 component	99.667	3662700	2.8602e-149
Fructose-bisphosphate aldolase class 1	38.109	3662500	3.8858e-58
Alkyl hydroperoxide reductase subunit C	20.761	3643000	7.8608e-20
Dihydroorotase	38.827	3539500	1.195e-39
50S ribosomal protein L6	18.904	3509200	1.2427e-45
Glucose-6-phosphate isomerase	61.529	3314800	1.8357e-74
Phospho-2-dehydro-3-deoxyheptonate aldolase, Phe-sensitive	38.009	3107400	1.6381e-47
30S ribosomal protein S11	13.845	2810500	8.5121e-16
tRNA-modifying protein YgfZ	36.094	2716000	1.3659e-66
N5-carboxyaminoimidazole ribonucleotide mutase	17.78	2684500	6.8138e-13
30S ribosomal protein S7	20.019	2672100	2.9026e-17
Inner membrane protein YagU	22.967	2639600	1.1818e-19
Flavodoxin-1	19.737	2354500	4.0511e-50
Stationary-phase-induced ribosome-associated protein	5.0958	2156800	0.00017649
Protein DcrB	19.787	2120200	1.6211e-09
Xanthine phosphoribosyltransferase	16.97	1993600	2.0992e-15
30S ribosomal protein S19	10.43	1971300	1.0784e-08
60 kDa chaperonin	57.328	1876300	2.0685e-124
Polyribonucleotide nucleotidyltransferase	77.1	1780800	3.7387e-92
Phosphoenolpyruvate synthase	87.434	1748400	1.2245e-169
Probable L,D-transpeptidase YnhG	36.082	1724200	3.0754e-17
30S ribosomal protein S20	9.6843	1697700	1.9537e-06
Phosphoenolpyruvate carboxylase	99.061	1655500	4.9336e-85
Entericidin B	4.8095	1654100	1.9372e-25
GMP reductase	37.383	1645000	9.4048e-17
Ornithine carbamoyltransferase chain F	36.827	1641500	2.9031e-32
Lysine--tRNA ligase	57.603	1586000	3.4905e-29
Protease 7	35.562	1578000	1.8445e-20
Protein tas	38.499	1552600	1.4591e-20
Phosphoheptose isomerase	20.815	1551500	9.6731e-40
Bifunctional purine biosynthesis protein PurH	57.329	1521200	2.6412e-72
GMP synthase [glutamine-hydrolyzing]	58.679	1516000	2.9706e-92
Mannose permease IIC component	27.635	1513600	4.5915e-25
RNA polymerase-binding transcription factor DksA	17.528	1506800	1.3064e-11
Transcription termination/antitermination protein NusA	54.87	1496700	1.5438e-45
3-oxoacyl-[acyl-carrier-protein] synthase 1	42.613	1457500	6.2541e-15
50S ribosomal protein L19	13.133	1421300	1.1044e-10
Glutamine synthetase	51.903	1386700	1.0391e-32
2,3-bisphosphoglycerate-independent phosphoglycerate mutase	56.193	1383100	1.3928e-72
NAD(P)H dehydrogenase (quinone)	20.845	1372900	7.5521e-17
Aldehyde-alcohol dehydrogenase	96.126	1340200	1.9325e-108
Glucans biosynthesis protein G	57.912	1310300	1.3029e-44
ATP synthase subunit delta	19.332	1303200	8.1542e-19
Cys-tRNA(Pro)/Cys-tRNA(Cys) deacylase YbaK	17.093	1253000	2.464e-12
ATP-dependent protease subunit HslV;HTH-type transcriptional regulator RpiR	19.093	1200900	3.1807e-08
HTH-type transcriptional regulator IscR	17.336	1168100	0.0057495
Outer membrane protein assembly factor BamA	90.552	1162200	5.2963e-69
50S ribosomal protein L9	15.769	1155800	7.4499e-18
Ribosome modulation factor	6.5074	1150900	9.3106e-05
DNA gyrase subunit A	96.962	1130200	1.4811e-32
Isocitrate dehydrogenase [NADP]	45.756	1129900	2.628e-14
Phenylalanine--tRNA ligase beta subunit	87.377	1108900	1.9769e-69
Uncharacterized lipoprotein YceB	20.5	1063600	2.2663e-24
Spheroplast protein Y	18.199	1062800	0.0038532
Phosphoserine aminotransferase	39.783	1049500	1.6174e-26
50S ribosomal protein L27	9.1244	1030100	2.5724e-07
Protein RecA	37.973	1003800	7.762e-25
Adenine phosphoribosyltransferase	19.859	948360	4.568e-09
30S ribosomal protein S3	25.983	918150	2.2287e-16
Modulator of FtsH protease HflC	37.649	856180	8.2554e-18
Thioredoxin reductase	34.623	836160	1.5573e-21
50S ribosomal protein L1	24.729	811470	5.6878e-24
Alanine--tRNA ligase	96.031	784000	1.8092e-94
Ecotin	18.192	733640	9.8225e-13
cAMP receptor protein	23.64	720990	2.0535e-11
S-ribosylhomocysteine lyase	19.416	713470	1.6265e-12
Shikimate kinase 1	19.538	713390	1.2942e-14
6-phosphogluconate dehydrogenase, decarboxylating	51.481	664770	3.6184e-20
4-hydroxy-tetrahydrodipicolinate reductase	28.756	649520	4.8851e-05
Argininosuccinate lyase	50.318	643240	0.017661
Putative peroxiredoxin bcp	17.634	632980	8.3707e-07
Protein translocase subunit SecD	66.631	631550	9.7612e-75
HTH-type transcriptional repressor PurR	38.174	623240	3.5545e-25
Free methionine-R-sulfoxide reductase	18.121	622840	1.4356e-07
Phosphoglycerate kinase	41.118	613150	3.0558e-17
SsrA-binding protein	18.269	609700	5.8951e-06
ATP-dependent Clp protease proteolytic subunit	23.186	602830	2.886e-05
Serine hydroxymethyltransferase	45.316	585520	1.8325e-28
Transcription elongation factor GreA	17.641	555050	2.5595e-09
50S ribosomal protein L2	29.86	550150	7.6702e-13
Isoleucine--tRNA ligase	104.3	538060	2.4038e-49
Ribosome maturation factor RimP	16.651	534720	5.6647e-06
Alkyl hydroperoxide reductase subunit F	56.176	526610	8.4112e-26
Uncharacterized protein YeaK	17.85	525230	4.134e-09
Transaldolase B	35.219	508050	1.2144e-23
30S ribosomal protein S4	23.469	474820	1.5783e-13
ATP synthase subunit alpha	55.221	472720	8.2985e-14
Uncharacterized protein YmfN	50.871	372680	0.014237
Isocitrate lyase	47.521	363120	1.1311e-11
Enterobactin synthase component E;2,3-dihydroxybenzoate-AMP ligase;S-dihydroxybenzoyltransferase	59.111	361650	1.1821e-61
Chaperone protein ClpB	95.584	361640	1.5099e-82
Cyclic pyranopterin monophosphate synthase accessory protein	17.467	323460	0.00097964
Asparagine synthetase B [glutamine-hydrolyzing]	62.658	316880	1.1538e-84
Oligopeptide transport ATP-binding protein OppF	37.197	292570	0.00034162
CTP synthase	60.373	292380	1.2136e-24
Tryptophan--tRNA ligase	37.437	290250	1.3207e-11
Ribosomal RNA large subunit methyltransferase F	34.226	281290	0.014803
Threonine synthase	47.113	277850	1.0581e-20
50S ribosomal protein L28	9.0064	277630	0.00068799
Leucine--tRNA ligase	97.233	262850	1.1272e-41
Putative NAD(P)H nitroreductase YdjA	20.059	262100	0.0021136
Queuine tRNA-ribosyltransferase	42.593	255560	0.032573
PhoH-like protein	39.038	249980	5.5694e-16
Dihydrolipoyllysine-residue acetyltransferase component of pyruvate dehydrogenase complex	66.095	242730	1.3191e-22
UTP--glucose-1-phosphate uridylyltransferase	32.942	241470	7.4044e-07
Outer membrane protein assembly factor BamB	41.887	227840	1.9235e-17
DNA-binding protein H-NS	15.539	212120	0.013667
Ribonucleoside-diphosphate reductase 1 subunit alpha	82.859	196730	1.3528e-27
Peptide chain release factor 3	59.573	196110	7.433e-06
G/U mismatch-specific DNA glycosylase	18.673	195930	0.0033969
Alanine racemase, catabolic	38.844	185230	6.5648e-10
Uncharacterized oxidoreductase YbiC	38.897	182860	2.0117e-06
Phosphoglucomutase	58.36	172500	2.0363e-10
Enoyl-[acyl-carrier-protein] reductase [NADH] FabI	27.864	172370	0.0011192
Fructose-bisphosphate aldolase class 2	39.147	165140	1.0263e-16
2-isopropylmalate synthase	57.297	164180	1.7756e-10
Aminopeptidase N	98.918	163450	5.6723e-20
Chaperone protein YajL	20.777	161670	1.137e-05
NADPH-dependent curcumin reductase	37.609	159550	3.6104e-05
Regulator of ribonuclease activity A	17.36	156330	0.00019708
Protein GnsB;Protein GnsA	6.5476	153560	0.032479
30S ribosomal protein S21	8.4999	146280	0.00074004
Carbamoyl-phosphate synthase small chain	41.431	145730	0.0018059
Aconitate hydratase 2	93.497	139400	5.165e-12
LPS-assembly protein LptD	89.67	138640	1.434e-15
Colicin I receptor	73.895	137450	2.0446e-08
50S ribosomal protein L3	22.243	134610	0.010884
Uncharacterized lipoprotein YbjP	18.991	133820	0.00061377
tRNA-dihydrouridine synthase A	36.81	131140	0.0010508
Dihydroorotate dehydrogenase (quinone)	36.774	130110	3.0048e-07
UPF0259 membrane protein YciC	26.419	126920	0.017864
3-hydroxyacyl-[acyl-carrier-protein] dehydratase FabZ	17.033	126830	6.1779e-11
Pyruvate kinase I	50.729	123670	5.52e-09
Glutamate 5-kinase	39.056	123570	2.3458e-16
Citrate synthase	47.923	120750	6.9378e-05
membrane protein YbhG	36.415	120710	0.00051143
Uroporphyrinogen decarboxylase	39.248	117760	1.3822e-07
Malate dehydrogenase	32.337	117190	3.9638e-08
Translation initiation factor IF-2	78.926	113590	3.5507e-07
Uncharacterized ABC transporter ATP-binding protein YbiT	59.857	108520	9.3324e-11
Outer membrane protein TolC	53.74	107810	1.7952e-23
Ornithine carbamoyltransferase chain I	36.907	105760	7.663e-31
50S ribosomal protein L4	22.086	104580	9.4313e-12
30S ribosomal protein S8	14.126	104550	0.0018484
Methionine import ATP-binding protein MetN	37.788	103370	4.0713e-13
Transaldolase A	35.658	102450	2.7538e-05
PTS system mannose-specific EIIAB component	35.047	98241	0.00024835
Phosphoribosylformylglycinamidine cyclo-ligase	36.854	94273	0.00018154
Malate synthase G	80.488	93901	7.8591e-06
Exoribonuclease 2	72.49	91592	0.038228
Aspartate aminotransferase	43.573	89223	0.00072123
Phosphoenolpyruvate carboxykinase [ATP]	59.643	80595	0.00039406
DNA-directed RNA polymerase subunit beta	150.63	77449	4.591e-20
Protein YdgH	33.903	75469	4.2561e-05
Uncharacterized protein YbcJ	7.3895	70137	0.0012838
Lon protease	87.437	63677	0.011145
DNA-directed RNA polymerase subunit beta	155.16	62906	6.8116e-24
Ketol-acid reductoisomerase	54.068	61281	1.0066e-09
Glucose-6-phosphate 1-dehydrogenase;Extracellular death factor	55.704	59940	1.7239e-07
NAD-dependent malic enzyme	63.197	59088	9.7196e-14
Protein YhgF	85.119	58052	4.3114e-05
Carbamoyl-phosphate synthase large chain	117.84	52676	7.9975e-07
Quinoprotein glucose dehydrogenase	86.746	51739	6.2297e-06
ATP synthase subunit beta	50.325	48344	8.6301e-08
Glutamine--tRNA ligase	63.477	45727	0.01825
Uncharacterized lipoprotein YeaY	20.921	45707	0.0015099
Methionine--tRNA ligase	76.254	43127	1.3795e-05
Inner membrane protein YiaV	41.771	42379	0.0019438
Bifunctional aspartokinase/homoserine dehydrogenase 2;Aspartokinase;Homoserine dehydrogenase	88.887	38079	3.4646e-11
L-asparaginase 1	37.127	37261	0.0015044
Phosphoenolpyruvate-protein phosphotransferase	63.561	36547	7.0791e-05
ATP-dependent Clp protease ATP-binding subunit ClpA	84.206	35553	1.2025e-21
Lysine--tRNA ligase, heat inducible	57.826	32844	1.3379e-15
Phosphate acetyltransferase	77.171	32014	4.2259e-07
DNA gyrase subunit B	89.949	30392	1.0662e-05
Membrane-bound lytic murein transglycosylase A	40.41	25020	0.017091
Chain length determinant protein	36.454	24630	0.0013482
NADP-dependent malic enzyme	82.416	24224	1.3866e-11
Lipopolysaccharide biosynthesis protein WzzE	39.489	23637	1.9068e-06
Chorismate synthase	39.072	23492	0.00086123
Betaine aldehyde dehydrogenase	52.911	22197	0.017202
Glyoxylate/hydroxypyruvate reductase B	35.395	21812	0.0032908
Catalase HPII	84.162	21129	0.0018874
Uncharacterized ABC transporter ATP-binding protein YjjK	62.442	20238	3.1035e-05
Protein YdgA	54.688	18119	0.013397
Acetyl-coenzyme A synthetase	72.093	17790	0.002622
Inosine-5-monophosphate dehydrogenase	52.022	17622	7.6363e-05
PTS system glucose-specific EIICB component	50.676	13725	0.034083
Periplasmic murein peptide-binding protein	59.899	9606.3	1.6053e-07
Ribonuclease R	92.108	6381.5	0.0064767
Chaperone protein DnaK	69.114	6103.6	0.012817
* iBAQ, sum of intensities of all peptides identified divided by the number of theoretically observable tryptic peptides between 6-30 residues long (Schwanhäusser et al., 2011)
** PEP, Posterior Error Probability
Reference
Schwanhäusser, B., Busse, D., Li, N., Dittmar, G., Schuchhardt, J., Wolf, J., Chen, W., Selbach, M. (2011) Global quantification of mammalian gene expression control. Nature 473: 337-342.
